# Supplementary material for: Phylogenetic Relatedness Determines Heterospecific Pollen–Pistil Compatibility and Reproductive Outcome in the Apocarpous Species Sagittaria trifolia (Alismataceae)
Source: Ecol Evol. 2026 Jan 5;16(1):e72866. doi: 10.1002/ece3.72866 (PMC12771588; doi:10.1002/ece3.72866)
Supplement: Supplementary file 2 — Tables S1–S3: ece372866‐sup‐0002‐TablesS1‐S3.xlsx. [file ECE3-16-e72866-s002.xlsx]

## Sheet: Table S1
Table S1. Information of pollen donor included in this study.
No.	Family	Species	Species origin	Sample information	ITS	matK	rbcL	Pollen shape	Polar length (μm)	Equatorial axis length (μm)	Mean aperture number per pollen
1	Acanthaceae	Ruellia simplex	alien (Mexico)	Wuhan Botanical Garden; Wuhan University	MW295423	MF350155	MF349704	spheroidal	113.16		2
2	Alismataceae	Aquarius grisebachii	alien (South America)	Wuhan Botanical Garden; Wuhan University	EF088083 (synonyms: Echinodorus grisebachii)	EF088131 (synonyms: Echinodorus grisebachii)	HQ456503 (synonyms: Echinodorus amazonicus)	spheroidal	20.85		10.5
3	Alismataceae	Hydrocleys nymphoides	alien (Brazil)	Wuhan University	JF780985	AB002580	JF781047	spheroidal	33.83		7.2
4	Alismataceae	Sagittaria guayanensis	native	Guchi	JF780968	JF781081	JF781054	spheroidal	34.62		10
5	Alismataceae	Sagittaria lichuanensis	native	Guchi	JF780967 (synonyms: Sagittaria wuyiensis)	JF781080 (synonyms: Sagittaria wuyiensis)	JF781053 (synonyms: Sagittaria wuyiensis)	spheroidal	29.35		12
6	Alismataceae	Sagittaria montevidensis	alien (South America)	Wuhan Botanical Garden	LC541333	LC541391	LC541687	spheroidal	30.68		11.3
7	Alismataceae	Sagittaria platyphylla	alien (North America)	Wuhan Botanical Garden	LC541373	LC541427	LC541726	spheroidal	32.34		11.3
8	Alismataceae	Sagittaria potamogetonifolia	native	Guchi	JF780972	JF781085	JF781058	spheroidal	31.95		9.3
9	Alismataceae	Sagittaria pygmaea	native	Guchi; Wuhan University	LC541339	LC541395	LC541691	spheroidal	30.16		12.1
10	Alismataceae	Sagittaria trifolia	native	Guchi; Wuhan Botanical Garden; Wuhan University	LC541345	LC541401	LC541697	spheroidal	28.86		9.4
11	Amaryllidaceae	Allium tuberosum	alien (Southeast Asia)	Guchi; Wuhan University	OM658521	KC704497	KC704766	prolate	43.25	29.91	1
12	Amaryllidaceae	Lycoris radiata	native	Wuhan Botanical Garden; Wuhan University	AY751430	AB243641	KC704782	prolate	70.38	57.72	1
13	Amaryllidaceae	Zephyranthes carinata	alien (South America)	Wuhan Botanical Garden; Wuhan University	AF223485 (synonyms: Zephyranthes grandiflora)	OQ289474	KC704788 (synonyms: Zephyranthes candida)	prolate	92.49	68.81	1
14	Asphodelaceae	Hemerocallis fulva	native	Guchi; Wuhan Botanical Garden; Wuhan University	MH711290	MG217118	KC704806	prolate	99.3	68.85	1
15	Asteraceae	Eclipta prostrata	native	Wuhan Botanical Garden; Wuhan University	OR646822	MH660150	AY215108	subspheroidal	38.81		3
16	Asteraceae	Lactuca indica	native	Wuhan Botanical Garden; Wuhan University	MH711406	MH659908	MH658432	subspheroidal	39.27		3
17	Bignoniaceae	Campsis grandiflora	native	Wuhan University	MW854037	GQ434140	AF190429	subspheroidal	35.82		3
18	Bignoniaceae	Campsis radicans	alien (The Americas)	Wuhan Botanical Garden; Wuhan University	DQ515201	MH552344	KY627519	subspheroidal	38.6		3
19	Cannaceae	Canna × generalis	alien (India; The Americas)	Wuhan Botanical Garden; Wuhan University	FJ939545	LM651371	MN192905 (Canna indica)	spheroidal	61.56		0
20	Cleomaceae	Gynandropsis gynandra	native	Wuhan Botanical Garden; Wuhan University	OQ519682	OQ174533	KU739630	spheroidal	32.22		3
21	Commelinaceae	Commelina communis	native	Guchi; Wuhan Botanical Garden; Wuhan University	KY218780	JF953569	AY298825	prolate	89.94	46.73	1
22	Convolvulaceae	Calystegia sepium	native	Guchi; Wuhan Botanical Garden; Wuhan University	OR835645	OR844447	OR844432	spheroidal	85.02		18
23	Convolvulaceae	Ipomoea aquatica	native	Guchi; Wuhan Botanical Garden; Wuhan University	MN824816	GU135084	AY100958	spheroidal	133.59		143.6
24	Convolvulaceae	Ipomoea nil	alien (The Americas)	Wuhan Botanical Garden; Wuhan University	MH809155	OL434905	MN205293	spheroidal	149.18		93.1
25	Convolvulaceae	Ipomoea triloba	alien (The Americas)	Wuhan Botanical Garden; Wuhan University	MN826012	MH552304	MF135405	spheroidal	97.12		92
26	Cucurbitaceae	Cucumis sativus	native	Guchi; Wuhan Botanical Garden	AY833602	AB735584	L21937	subspheroidal	68.69		3
27	Cucurbitaceae	Cucurbita moschata	alien (Mexico)	Guchi; Wuhan Botanical Garden	FJ915110	HQ438603	HQ438614	spheroidal	177.37		7.5
28	Hypericaceae	Hypericum japonicum	native	Guchi	JF976667	JF954076 (Hypericum monogynum)	GQ436683	subspheroidal	17.59		3
29	Lythraceae	Lagerstroemia indica	native	Wuhan Botanical Garden; Wuhan University	AF201689	ON641728	MH552355	subprolate	43.87	27.31	3
30	Malvaceae	Abelmoschus esculentus	alien (India)	Wuhan University	KP222461	JN114733	JN114778	spheroidal	198.83		27.4
31	Malvaceae	Hibiscus mutabilis	native	Wuhan Botanical Garden; Wuhan University	OM991904	MH714281	MH714096	spheroidal	165.88		29.75
32	Malvaceae	Hibiscus syriacus	native	Wuhan Botanical Garden; Wuhan University	KY033392	HE967418	AY328174	spheroidal	135.9		17.2
33	Nymphaeaceae	Nuphar pumila	native	Wuhan Botanical Garden	MT300337	MK926308	MK925435	spheroidal	52.67		1
34	Oleaceae	Ligustrum lucidum	native	Wuhan Botanical Garden; Wuhan University	JF830408	JF954378	JF942289	subspheroidal	33.8		3
35	Onagraceae	Ludwigia hyssopifolia	native	Guchi	AY035747	JX517844 (Ludwigia octovalvis)	KX909592	subspheroidal	42.41		3
36	Polygonaceae	Persicaria jucunda	native	Wuhan Botanical Garden; Wuhan University	JN235086	HM357926 (synonyms: Polygonum jucundum)	HM357900 (synonyms: Polygonum jucundum)	spheroidal	41.01		7.2
37	Polygonaceae	Persicaria hastatosagittata	native	Guchi	HQ843142	HM357926 (synonyms of Polygonum jucundum)	HM357900 (synonyms of Polygonum jucundum)	spheroidal	66.58		14
38	Pontederiaceae	Pontederia crassipes	alien (Brazail)	Wuhan Botanical Garden; Wuhan University	MH050286	GU134980 (synonyms: Eichhornia crassipes)	EF422991 (synonyms: Eichhornia crassipes)	prolate	60.65	42.53	1
39	Pontederiaceae	Pontederia vaginalis	native	Guchi; Wuhan Botanical Garden; Wuhan University	MN718286	LC536998	LC536930	prolate	46.19	33.33	1
40	Portulacaceae	Portulaca oleracea	native	Wuhan Botanical Garden; Wuhan University	MT923439	HQ593395	HQ621340	spheroidal	87.23		20.6
41	Ranunculaceae	Ranunculus sieboldii	native	Guchi; Wuhan University	MH808971	OQ703374	MN205192	spheroidal	44.82		9.4
42	Solanaceae	Capsicum annuum	native	Guchi; Wuhan University	ON113493	LC639780	HF572816	subspheroidal	27.65		3
43	Viburnaceae	Sambucus javanica	native	Wuhan Botanical Garden; Wuhan University	OQ355487	MN204852	MN273683	spheroidal	20.89		3

## Sheet: Table S2
Table S2. Pollen-pistil compatibility in Sagittaria trifolia pistils.
Pollen donor	No.	Total number of oberved pistils	(I) number of pistils with ungerminated pollens on the stigma	(II) number of pistils with pollens beginning to germinate on the stigma	(III) number of pistils with pollen tubes arriving at various positions along the style	(IV) number of pistils with pollen tubes not growing toward the ovule but growing directly into the receptacle through the extragynoecial compitum	(V) number of pistils with pollen tubes reaching the ovule	The number of pollen tubes in style for 20 pistils
Ruellia simplex	1	51	51	0	0	0	0	0	0	0	0	0	0	0	0	0	0	0	0	0	0	0	0	0	0	0	0
	2	56	55	1	0	0	0	1	0	0	0	0	0	0	0	0	0	0	0	0	0	0	0	0	0	0	0
	3	56	56	0	0	0	0	0	0	0	0	0	0	0	0	0	0	0	0	0	0	0	0	0	0	0	0
	4	67	67	0	0	0	0	0	0	0	0	0	0	0	0	0	0	0	0	0	0	0	0	0	0	0	0
	5	72	71	0	0	1	0	1	0	0	0	0	0	0	0	0	0	0	0	0	0	0	0	0	0	0	0
	6	62	62	0	0	0	0	0	0	0	0	0	0	0	0	0	0	0	0	0	0	0	0	0	0	0	0
	7	52	52	0	0	0	0	0	0	0	0	0	0	0	0	0	0	0	0	0	0	0	0	0	0	0	0
	8	63	63	0	0	0	0	0	0	0	0	0	0	0	0	0	0	0	0	0	0	0	0	0	0	0	0
	9	59	59	0	0	0	0	0	0	0	0	0	0	0	0	0	0	0	0	0	0	0	0	0	0	0	0
	10	53	53	0	0	0	0	0	0	0	0	0	0	0	0	0	0	0	0	0	0	0	0	0	0	0	0
Aquarius grisebachii	1	59	30	3	9	10	7	1	2	7	6	4	3	3	1	1	7	1	3	2	4	5	6	1	3	3	4
	2	51	15	1	15	15	5	1	1	3	1	7	2	4	7	5	2	2	3	2	1	1	4	1	2	4	2
	3	58	30	0	9	11	8	1	2	3	1	1	1	1	1	1	1	1	2	3	3	2	2	3	2	1	1
	4	62	25	8	11	11	7	2	2	1	1	1	1	1	1	1	1	1	1	1	1	1	1	1	1	1	1
	5	54	18	2	11	14	9	2	3	1	2	2	1	3	1	1	3	2	1	2	1	1	1	1	1	2	2
	6	51	26	4	12	4	5	1	3	1	3	1	1	3	1	1	4	4	1	4	6	1	3	1	1	1	1
	7	57	6	47	4	0	0	4	5	1	2	6	1	2	4	1	4	4	4	12	4	5	5	9	3	2	1
	8	62	8	52	1	0	1	7	1	2	2	5	4	15	21	18	7	1	4	14	2	3	3	4	2	5	2
	9	49	0	3	7	14	25	21	25	5	15	16	18	4	7	8	9	7	8	5	4	14	4	5	7	20	10
	10	52	3	14	6	8	21	12	14	3	6	4	3	9	2	5	3	1	16	17	9	3	4	4	4	5	1
Hydrocleys nymphoides	1	77	74	2	0	0	1	1	1	0	0	0	0	0	0	0	0	0	0	0	0	0	0	0	0	0	0
	2	72	68	3	1	0	0	1	1	1	0	0	0	0	0	0	0	0	0	0	0	0	0	0	0	0	0
	3	56	52	1	3	0	0	1	1	1	1	0	0	0	0	0	0	0	0	0	0	0	0	0	0	0	0
	4	62	55	2	5	0	0	1	1	1	1	1	1	1	0	0	0	0	0	0	0	0	0	0	0	0	0
	5	73	58	11	3	1	0	2	1	1	1	1	1	1	1	1	1	1	1	1	1	1	0	0	0	0	0
	6	62	60	2	0	0	0	1	1	0	0	0	0	0	0	0	0	0	0	0	0	0	0	0	0	0	0
	7	60	54	1	1	4	0	1	1	3	1	1	1	0	0	0	0	0	0	0	0	0	0	0	0	0	0
	8	77	77	0	0	0	0	0	0	0	0	0	0	0	0	0	0	0	0	0	0	0	0	0	0	0	0
	9	54	46	7	1	0	0	1	1	2	1	1	2	3	1	0	0	0	0	0	0	0	0	0	0	0	0
	10	72	62	9	1	0	0	2	1	1	1	1	1	1	1	1	1	0	0	0	0	0	0	0	0	0	0
Sagittaria guayanensis	1	43	3	6	28	6	0	4	2	2	2	2	2	1	1	1	1	1	1	1	1	1	1	1	1	1	1
Sagittaria guayanensis subsp. lappula	2	49	3	2	42	0	2	2	2	2	4	1	1	1	1	1	1	1	1	1	1	1	1	1	1	1	1
Sagittaria guayanensis subsp. lappula	3	47	2	0	41	2	2	4	2	2	3	1	3	1	1	2	5	1	2	2	1	1	2	2	4	1	2
Sagittaria guayanensis subsp. lappula	4	45	8	8	29	0	0	1	1	4	2	1	2	2	1	1	1	1	4	3	1	1	1	1	1	1	1
Sagittaria guayanensis subsp. lappula	5	46	0	6	18	4	18	3	2	1	3	5	4	3	2	3	1	5	6	3	3	1	3	2	4	1	5
Sagittaria guayanensis subsp. lappula	6	53	0	15	35	1	2	3	2	5	4	4	5	3	2	4	2	2	3	1	1	1	1	1	1	1	1
Sagittaria guayanensis subsp. lappula	7	55	0	0	3	5	47	13	7	1	8	4	10	2	3	1	9	4	8	10	5	4	2	6	2	2	8
Sagittaria guayanensis subsp. lappula	8	49	2	0	36	7	4	1	3	4	4	2	2	2	2	2	2	2	3	1	1	1	2	2	1	2	4
Sagittaria guayanensis subsp. lappula	9	50	2	0	12	14	22	2	3	12	1	4	10	5	2	4	3	4	3	1	1	2	4	3	9	5	7
Sagittaria guayanensis subsp. lappula	10	38	3	4	26	2	3	4	1	2	3	1	2	2	3	1	2	2	1	1	3	1	2	1	1	2	2
Sagittaria lichuanensis	1	61	7	2	13	11	28	4	4	1	2	1	1	1	3	5	1	4	6	5	10	7	10	6	5	4	5
Sagittaria lichuanensis	2	68	9	10	3	5	41	11	5	4	2	4	3	4	6	6	1	2	1	3	3	1	2	3	3	11	2
Sagittaria lichuanensis	3	60	10	0	4	9	37	1	3	1	2	4	1	8	1	2	1	1	3	1	2	1	4	1	2	2	2
Sagittaria lichuanensis	4	54	5	1	0	22	26	8	5	3	3	1	3	3	7	4	8	3	8	4	4	1	2	4	1	3	2
Sagittaria lichuanensis	5	48	2	1	9	7	29	1	2	3	3	4	3	2	1	5	8	2	4	4	2	5	2	3	1	2	5
Sagittaria lichuanensis	6	54	10	2	20	3	19	3	3	4	3	1	4	1	1	4	5	1	2	2	1	1	2	5	4	4	2
Sagittaria lichuanensis	7	57	0	2	8	7	40	4	4	5	2	2	2	2	1	4	5	1	5	3	7	3	1	4	3	3	2
Sagittaria lichuanensis	8	64	10	10	10	14	20	1	3	1	1	1	4	2	2	2	4	1	1	4	1	4	1	2	1	5	3
Sagittaria lichuanensis	9	53	8	1	9	2	33	2	4	12	1	1	1	2	1	1	2	2	3	1	7	1	6	3	2	2	1
Sagittaria lichuanensis	10	72	16	2	23	2	29	4	1	6	10	8	1	1	3	1	2	6	1	1	2	1	1	4	6	4	1
Sagittaria montevidensis	1	57	0	0	3	4	50	3	7	1	3	2	1	6	2	3	2	2	6	4	2	4	4	4	1	1	8
Sagittaria montevidensis	2	52	0	0	5	6	41	7	7	5	3	6	5	5	6	1	6	3	3	5	1	3	2	1	1	2	2
Sagittaria montevidensis	3	63	1	0	5	2	55	2	4	3	2	2	1	2	1	5	5	3	5	4	8	5	4	4	5	2	1
Sagittaria montevidensis	4	57	0	0	6	6	45	2	8	5	5	2	7	6	1	1	3	6	2	1	1	1	3	2	4	6	1
Sagittaria montevidensis	5	73	0	0	4	9	60	1	3	6	3	1	1	4	2	4	3	2	3	1	3	2	1	2	3	1	1
Sagittaria montevidensis	6	86	1	0	5	11	69	1	4	2	1	1	8	8	2	2	2	1	4	5	1	3	1	1	5	1	2
Sagittaria montevidensis	7	119	0	0	7	15	97	2	1	1	3	1	2	1	5	1	2	1	1	1	2	3	1	2	3	5	2
Sagittaria montevidensis	8	53	0	0	3	6	44	4	1	2	4	5	1	1	2	2	2	1	3	4	2	1	2	1	1	1	1
Sagittaria montevidensis	9	50	1	0	5	2	42	1	1	2	1	1	1	2	1	1	1	1	2	1	5	1	2	4	3	1	4
Sagittaria montevidensis	10	40	0	0	2	2	36	5	1	1	7	5	5	1	2	1	4	2	2	4	7	1	1	2	3	5	4
Sagittaria platyphylla	1	52	0	0	2	1	49	7	5	5	3	1	2	7	15	2	1	14	2	14	2	2	4	2	7	12	14
Sagittaria platyphylla	2	50	0	0	1	2	47	35	4	12	14	22	23	7	16	4	8	5	4	22	14	8	12	9	10	35	18
Sagittaria platyphylla	3	52	0	0	3	6	43	7	8	6	18	8	3	11	3	5	8	4	10	4	4	3	11	6	22	6	18
Sagittaria platyphylla	4	55	0	0	2	9	44	6	3	3	21	1	1	9	6	5	4	3	12	5	13	3	4	4	11	15	9
Sagittaria platyphylla	5	53	0	0	3	5	45	6	8	8	7	6	20	8	16	6	9	5	15	12	2	12	8	7	12	6	3
Sagittaria platyphylla	6	51	0	0	1	7	43	17	1	2	4	6	6	8	6	22	10	6	12	4	8	6	8	6	5	12	12
Sagittaria platyphylla	7	52	0	0	3	3	46	8	3	4	4	10	8	1	5	6	3	9	5	3	5	8	2	3	10	24	4
Sagittaria platyphylla	8	63	0	0	1	3	59	14	18	12	9	9	12	11	8	4	5	4	3	14	5	4	10	4	8	8	6
Sagittaria platyphylla	9	51	0	0	2	6	43	1	6	2	6	4	5	3	8	7	7	1	11	6	11	2	2	3	6	6	2
Sagittaria platyphylla	10	53	0	0	4	5	44	9	11	21	18	5	6	4	6	6	7	7	4	6	2	3	13	3	6	6	3
Sagittaria potamogetonifolia	1	69	3	0	12	20	34	1	5	1	5	1	2	4	3	1	4	4	3	2	2	4	3	2	11	2	12
Sagittaria potamogetonifolia	2	65	0	0	17	42	6	4	6	3	4	5	3	2	1	1	2	2	2	1	4	6	2	3	1	4	2
Sagittaria potamogetonifolia	3	59	2	1	8	39	9	3	7	12	10	10	10	8	7	8	6	7	9	1	4	4	7	11	2	3	9
Sagittaria potamogetonifolia	4	56	1	0	8	10	37	4	8	3	1	4	3	2	9	3	1	4	12	9	1	4	4	2	3	3	4
Sagittaria potamogetonifolia	5	54	0	3	21	18	12	13	11	2	12	8	8	5	14	1	6	6	12	9	10	14	4	3	6	9	9
Sagittaria potamogetonifolia	6	59	0	3	16	20	20	8	2	4	1	7	2	1	7	2	3	3	7	9	9	19	10	9	12	9	10
Sagittaria potamogetonifolia	7	68	0	6	22	24	16	9	2	9	1	2	1	3	1	1	1	1	1	2	3	1	3	5	5	2	4
Sagittaria potamogetonifolia	8	65	0	2	50	8	5	6	1	7	15	3	2	5	3	5	10	5	5	6	11	8	9	3	7	8	3
Sagittaria potamogetonifolia	9	61	1	1	7	42	10	6	9	10	10	8	6	10	10	4	3	6	8	3	9	1	4	6	5	10	7
Sagittaria potamogetonifolia	10	52	0	3	22	22	5	6	6	12	8	9	6	4	13	7	15	12	6	6	13	6	1	4	6	5	7
Sagittaria pygmaea	1	34	6	0	3	7	18	2	2	4	1	1	4	3	3	12	3	1	2	3	3	3	2	2	1	1	2
Sagittaria pygmaea	2	62	4	1	2	1	54	1	2	2	5	9	4	3	8	7	7	3	5	13	11	7	6	3	8	7	2
Sagittaria pygmaea	3	71	5	0	2	3	61	5	6	4	6	7	7	10	4	9	1	7	15	5	1	3	2	3	12	15	9
Sagittaria pygmaea	4	58	0	0	0	4	54	12	8	13	15	5	2	2	6	2	3	5	1	3	5	2	3	4	6	9	12
Sagittaria pygmaea	5	81	10	2	11	6	52	7	3	3	6	3	3	8	5	4	7	6	1	7	3	3	3	2	4	1	22
Sagittaria pygmaea	6	51	0	5	15	5	26	2	1	2	1	3	1	6	5	12	13	2	1	4	5	5	5	1	3	1	2
Sagittaria pygmaea	7	50	3	2	7	8	30	3	1	2	1	2	3	6	5	4	3	7	4	2	2	9	7	2	1	3	6
Sagittaria pygmaea	8	56	18	5	8	12	13	1	3	1	1	1	15	1	2	4	12	4	1	1	4	2	1	16	2	6	4
Sagittaria pygmaea	9	49	3	5	12	12	17	2	5	2	7	4	4	16	1	1	6	4	1	3	3	5	6	4	5	6	6
Sagittaria pygmaea	10	52	3	2	6	5	36	6	12	13	3	26	6	4	3	3	6	2	2	4	22	12	1	4	4	13	9
Sagittaria trifolia	1	53	0	0	4	1	48	4	4	14	9	10	7	7	4	3	8	7	9	10	11	7	12	3	10	9	6
Sagittaria trifolia	2	52	0	0	0	1	51	4	9	7	17	3	3	4	4	5	9	9	10	8	14	6	19	6	11	9	5
Sagittaria trifolia	3	53	0	0	1	1	51	12	4	2	5	7	10	10	7	5	6	2	4	4	8	15	5	5	13	4	4
Sagittaria trifolia	4	54	0	0	2	1	51	7	10	11	15	6	14	18	20	12	20	10	22	16	10	8	9	7	3	16	11
Sagittaria trifolia	5	31	0	0	0	1	30	17	6	17	2	8	8	4	3	22	10	24	16	18	6	16	18	9	15	12	18
Sagittaria trifolia	6	51	0	0	1	1	49	17	12	12	9	14	15	11	10	10	3	4	8	7	8	9	10	3	2	4	2
Sagittaria trifolia	7	53	1	0	2	1	49	8	6	3	10	7	21	10	11	13	12	8	2	9	9	11	16	11	11	14	14
Sagittaria trifolia	8	65	0	0	1	1	63	15	13	11	21	4	6	3	6	3	7	8	10	5	9	11	4	9	3	9	6
Sagittaria trifolia	9	59	0	0	0	0	59	8	17	12	15	8	12	4	25	13	16	2	24	9	10	10	12	8	10	13	7
Sagittaria trifolia	10	66	0	0	0	2	64	6	17	10	7	11	9	4	8	16	17	7	9	5	6	11	13	15	9	10	10
Allium tuberosum	1	59	55	4	0	0	0	2	1	1	1	0	0	0	0	0	0	0	0	0	0	0	0	0	0	0	0
Allium tuberosum	2	69	65	4	0	0	0	1	1	1	1	0	0	0	0	0	0	0	0	0	0	0	0	0	0	0	0
Allium tuberosum	3	80	75	5	0	0	0	1	1	1	1	1	0	0	0	0	0	0	0	0	0	0	0	0	0	0	0
Allium tuberosum	4	69	61	8	0	0	0	3	4	5	9	3	1	1	1	0	0	0	0	0	0	0	0	0	0	0	0
Allium tuberosum	5	73	71	2	0	0	0	1	1	0	0	0	0	0	0	0	0	0	0	0	0	0	0	0	0	0	0
Allium tuberosum	6	79	75	4	0	0	0	1	1	1	1	0	0	0	0	0	0	0	0	0	0	0	0	0	0	0	0
Allium tuberosum	7	54	49	5	0	0	0	3	1	1	1	1	0	0	0	0	0	0	0	0	0	0	0	0	0	0	0
Allium tuberosum	8	56	55	1	0	0	0	1	0	0	0	0	0	0	0	0	0	0	0	0	0	0	0	0	0	0	0
Allium tuberosum	9	82	76	3	3	0	0	1	1	1	1	1	1	0	0	0	0	0	0	0	0	0	0	0	0	0	0
Allium tuberosum	10	50	50	0	0	0	0	0	0	0	0	0	0	0	0	0	0	0	0	0	0	0	0	0	0	0	0
Lycoris radiata	1	69	69	0	0	0	0	0	0	0	0	0	0	0	0	0	0	0	0	0	0	0	0	0	0	0	0
Lycoris radiata	2	57	57	0	0	0	0	0	0	0	0	0	0	0	0	0	0	0	0	0	0	0	0	0	0	0	0
Lycoris radiata	3	93	93	0	0	0	0	0	0	0	0	0	0	0	0	0	0	0	0	0	0	0	0	0	0	0	0
Lycoris radiata	4	54	54	0	0	0	0	0	0	0	0	0	0	0	0	0	0	0	0	0	0	0	0	0	0	0	0
Lycoris radiata	5	51	51	0	0	0	0	0	0	0	0	0	0	0	0	0	0	0	0	0	0	0	0	0	0	0	0
Lycoris radiata	6	63	63	0	0	0	0	0	0	0	0	0	0	0	0	0	0	0	0	0	0	0	0	0	0	0	0
Lycoris radiata	7	61	59	2	0	0	0	1	1	0	0	0	0	0	0	0	0	0	0	0	0	0	0	0	0	0	0
Lycoris radiata	8	77	77	0	0	0	0	0	0	0	0	0	0	0	0	0	0	0	0	0	0	0	0	0	0	0	0
Lycoris radiata	9	58	58	0	0	0	0	0	0	0	0	0	0	0	0	0	0	0	0	0	0	0	0	0	0	0	0
Lycoris radiata	10	53	53	0	0	0	0	0	0	0	0	0	0	0	0	0	0	0	0	0	0	0	0	0	0	0	0
Zephyranthes carinata	1	59	38	19	2	0	0	2	3	1	1	1	1	1	1	1	1	1	1	1	1	1	2	2	1	1	1
Zephyranthes carinata	2	84	51	31	2	0	0	2	1	3	1	2	1	2	1	1	3	2	2	1	2	1	2	1	1	2	1
Zephyranthes carinata	3	73	68	5	0	0	0	1	1	2	1	1	0	0	0	0	0	0	0	0	0	0	0	0	0	0	0
Zephyranthes carinata	4	56	50	6	0	0	0	1	2	1	1	1	1	0	0	0	0	0	0	0	0	0	0	0	0	0	0
Zephyranthes carinata	5	54	50	4	0	0	0	1	1	1	1	0	0	0	0	0	0	0	0	0	0	0	0	0	0	0	0
Zephyranthes carinata	6	58	58	0	0	0	0	0	0	0	0	0	0	0	0	0	0	0	0	0	0	0	0	0	0	0	0
Zephyranthes carinata	7	58	58	0	0	0	0	0	0	0	0	0	0	0	0	0	0	0	0	0	0	0	0	0	0	0	0
Zephyranthes carinata	8	56	56	0	0	0	0	0	0	0	0	0	0	0	0	0	0	0	0	0	0	0	0	0	0	0	0
Zephyranthes carinata	9	71	71	0	0	0	0	0	0	0	0	0	0	0	0	0	0	0	0	0	0	0	0	0	0	0	0
Zephyranthes carinata	10	59	59	0	0	0	0	0	0	0	0	0	0	0	0	0	0	0	0	0	0	0	0	0	0	0	0
Hemerocallis fulva	1	57	57	0	0	0	0	0	0	0	0	0	0	0	0	0	0	0	0	0	0	0	0	0	0	0	0
Hemerocallis fulva	2	56	52	4	0	0	0	2	1	1	2	0	0	0	0	0	0	0	0	0	0	0	0	0	0	0	0
Hemerocallis fulva	3	64	63	1	0	0	0	1	0	0	0	0	0	0	0	0	0	0	0	0	0	0	0	0	0	0	0
Hemerocallis fulva	4	65	62	3	0	0	0	1	1	3	0	0	0	0	0	0	0	0	0	0	0	0	0	0	0	0	0
Hemerocallis fulva	5	78	78	0	0	0	0	0	0	0	0	0	0	0	0	0	0	0	0	0	0	0	0	0	0	0	0
Hemerocallis fulva	6	84	78	6	0	0	0	1	1	1	1	1	1	0	0	0	0	0	0	0	0	0	0	0	0	0	0
Hemerocallis fulva	7	91	91	0	0	0	0	0	0	0	0	0	0	0	0	0	0	0	0	0	0	0	0	0	0	0	0
Hemerocallis fulva	8	84	83	1	0	0	0	1	0	0	0	0	0	0	0	0	0	0	0	0	0	0	0	0	0	0	0
Hemerocallis fulva	9	65	63	2	0	0	0	1	1	0	0	0	0	0	0	0	0	0	0	0	0	0	0	0	0	0	0
Hemerocallis fulva	10	71	71	0	0	0	0	0	0	0	0	0	0	0	0	0	0	0	0	0	0	0	0	0	0	0	0
Eclipta prostrata	1	66	66	0	0	0	0	0	0	0	0	0	0	0	0	0	0	0	0	0	0	0	0	0	0	0	0
Eclipta prostrata	2	80	77	3	0	0	0	2	1	1	0	0	0	0	0	0	0	0	0	0	0	0	0	0	0	0	0
Eclipta prostrata	3	62	61	1	0	0	0	1	0	0	0	0	0	0	0	0	0	0	0	0	0	0	0	0	0	0	0
Eclipta prostrata	4	72	71	1	0	0	0	1	0	0	0	0	0	0	0	0	0	0	0	0	0	0	0	0	0	0	0
Eclipta prostrata	5	57	56	1	0	0	0	1	0	0	0	0	0	0	0	0	0	0	0	0	0	0	0	0	0	0	0
Eclipta prostrata	6	103	99	4	0	0	0	1	1	2	1	0	0	0	0	0	0	0	0	0	0	0	0	0	0	0	0
Eclipta prostrata	7	67	66	0	1	0	0	1	0	0	0	0	0	0	0	0	0	0	0	0	0	0	0	0	0	0	0
Eclipta prostrata	8	67	65	2	0	0	0	1	2	0	0	0	0	0	0	0	0	0	0	0	0	0	0	0	0	0	0
Eclipta prostrata	9	57	57	0	0	0	0	0	0	0	0	0	0	0	0	0	0	0	0	0	0	0	0	0	0	0	0
Eclipta prostrata	10	63	63	0	0	0	0	0	0	0	0	0	0	0	0	0	0	0	0	0	0	0	0	0	0	0	0
Lactuca indica	1	62	50	12	0	0	0	1	3	1	1	1	1	1	1	1	1	1	1	0	0	0	0	0	0	0	0
Lactuca indica	2	55	46	9	0	0	0	1	5	1	1	1	1	1	1	2	0	0	0	0	0	0	0	0	0	0	0
Lactuca indica	3	61	55	5	1	0	0	1	1	2	2	3	1	0	0	0	0	0	0	0	0	0	0	0	0	0	0
Lactuca indica	4	75	73	2	0	0	0	1	1	0	0	0	0	0	0	0	0	0	0	0	0	0	0	0	0	0	0
Lactuca indica	5	60	59	1	0	0	0	1		0	0	0	0	0	0	0	0	0	0	0	0	0	0	0	0	0	0
Lactuca indica	6	70	66	4	0	0	0	1	1	3	1	0	0	0	0	0	0	0	0	0	0	0	0	0	0	0	0
Lactuca indica	7	59	55	4	0	0	0	3	1	1	1	0	0	0	0	0	0	0	0	0	0	0	0	0	0	0	0
Lactuca indica	8	55	50	5	0	0	0	1	1	3	1	1	0	0	0	0	0	0	0	0	0	0	0	0	0	0	0
Lactuca indica	9	56	55	1	0	0	0	1	0	0	0	0	0	0	0	0	0	0	0	0	0	0	0	0	0	0	0
Lactuca indica	10	70	65	5	0	0	0	1	1	1	1	0	0	0	0	0	0	0	0	0	0	0	0	0	0	0	0
Campsis grandiflora	1	50	50	0	0	0	0	0	0	0	0	0	0	0	0	0	0	0	0	0	0	0	0	0	0	0	0
Campsis grandiflora	2	81	78	1	2	0	0	1	2	1	0	0	0	0	0	0	0	0	0	0	0	0	0	0	0	0	0
Campsis grandiflora	3	69	69	0	0	0	0	0	0	0	0	0	0	0	0	0	0	0	0	0	0	0	0	0	0	0	0
Campsis grandiflora	4	66	65	1	0	0	0	1	0	0	0	0	0	0	0	0	0	0	0	0	0	0	0	0	0	0	0
Campsis grandiflora	5	56	56	0	0	0	0	0	0	0	0	0	0	0	0	0	0	0	0	0	0	0	0	0	0	0	0
Campsis grandiflora	6	57	57	0	0	0	0	0	0	0	0	0	0	0	0	0	0	0	0	0	0	0	0	0	0	0	0
Campsis grandiflora	7	66	66	0	0	0	0	0	0	0	0	0	0	0	0	0	0	0	0	0	0	0	0	0	0	0	0
Campsis grandiflora	8	71	71	0	0	0	0	0	0	0	0	0	0	0	0	0	0	0	0	0	0	0	0	0	0	0	0
Campsis grandiflora	9	61	61	0	0	0	0	0	0	0	0	0	0	0	0	0	0	0	0	0	0	0	0	0	0	0	0
Campsis grandiflora	10	75	75	0	0	0	0	0	0	0	0	0	0	0	0	0	0	0	0	0	0	0	0	0	0	0	0
Campsis radicans	1	52	7	42	3	0	0	9	13	5	2	7	3	8	3	5	7	3	5	10	8	4	11	2	5	5	4
Campsis radicans	2	63	13	42	8	0	0	8	10	7	7	15	2	10	5	4	4	17	5	11	7	14	12	13	14	13	12
Campsis radicans	3	55	16	36	1	1	1	25	1	4	1	1	1	1	7	5	1	8	4	1	1	2	3	2	2	4	24
Campsis radicans	4	54	23	29	2	0	0	4	3	5	8	6	11	3	2	4	1	1	2	10	2	8	3	3	3	5	5
Campsis radicans	5	55	9	8	12	17	9	1	1	1	4	3	2	1	2	2	1	1	1	1	1	3	1	1	2	2	3
Campsis radicans	6	56	6	17	7	20	6	1	3	2	1	2	1	1	1	1	1	1	1	1	1	2	1	1	1	1	1
Campsis radicans	7	52	7	45	0	0	0	8	8	4		6	7	3	6	8	4	2	9	5	3	2	5	3	2	4	10
Campsis radicans	8	71	13	57	1	0	0	2	5	6	8	2	3	4	1	4	3	2	6	5	2	6	7	1	2	2	6
Campsis radicans	9	60	5	53	2	0	0	4	6	8	8	11	11	7	17	5	4	2	16	10	6	6	7	4	4	3	3
Campsis radicans	10	70	1	67	2	0	0	3	2	2	11	5	5	6	10	10	6	26	15	7	17	28	4	4	16	5	7
Canna × generalis	1	56	56	0	0	0	0	0	0	0	0	0	0	0	0	0	0	0	0	0	0	0	0	0	0	0	0
Canna × generalis	2	57	57	0	0	0	0	0	0	0	0	0	0	0	0	0	0	0	0	0	0	0	0	0	0	0	0
Canna × generalis	3	53	53	0	0	0	0	0	0	0	0	0	0	0	0	0	0	0	0	0	0	0	0	0	0	0	0
Canna × generalis	4	62	62	0	0	0	0	0	0	0	0	0	0	0	0	0	0	0	0	0	0	0	0	0	0	0	0
Canna × generalis	5	53	53	0	0	0	0	0	0	0	0	0	0	0	0	0	0	0	0	0	0	0	0	0	0	0	0
Canna × generalis	6	64	64	0	0	0	0	0	0	0	0	0	0	0	0	0	0	0	0	0	0	0	0	0	0	0	0
Canna × generalis	7	51	51	0	0	0	0	0	0	0	0	0	0	0	0	0	0	0	0	0	0	0	0	0	0	0	0
Canna × generalis	8	62	62	0	0	0	0	0	0	0	0	0	0	0	0	0	0	0	0	0	0	0	0	0	0	0	0
Canna × generalis	9	71	71	0	0	0	0	0	0	0	0	0	0	0	0	0	0	0	0	0	0	0	0	0	0	0	0
Canna × generalis	10	81	81	0	0	0	0	0	0	0	0	0	0	0	0	0	0	0	0	0	0	0	0	0	0	0	0
Gynandropsis gynandra	1	58	37	0	16	5	0	10	12	3	13	1	8	4	5	2	1	7	2	12	5	6	13	14	2	5	6
Gynandropsis gynandra	2	40	20	2	16	2	0	8	10	1	8	4	4	4	8	10	1	13	2	5	14	3	4	1	4	3	3
Gynandropsis gynandra	3	57	22	22	9	1	3	4	3	3	1	2	1	2	1	3	2	2	1	1	1	1	1	2	1	1	1
Gynandropsis gynandra	4	59	38	5	13	0	3	2	1	2	2	3	1	1	1	1	1	1	1	1	1	1	1	1	1	1	1
Gynandropsis gynandra	5	72	14	36	14	4	4	1	7	5	1	2	2	1	2	3	3	5	8	1	5	5	12	5	2	8	5
Gynandropsis gynandra	6	95	23	56	11	1	4	3	3	4	6	8	9	1	2	1	1	6	2	4	3	15	6	7	8	5	3
Gynandropsis gynandra	7	68	16	41	7	0	4	1	6	2	3	1	1	2	2	3	1	4	5	1	4	1	1	1	1	1	2
Gynandropsis gynandra	8	54	20	22	6	0	6	3	2	2	1	3	1	2	2	1	1	3	1	1	15	1	3	2	3	5	3
Gynandropsis gynandra	9	61	25	20	12	0	4	2	1	1	1	1	1	1	1	2	1	1	2	2	1	1	1	1	1	1	1
Gynandropsis gynandra	10	52	27	21	4	0	0	1	1	1	3	2	1	2	1	1	2	1	1	1	1	2	1	1	1	2	1
Commelina communis	1	62	61	1	0	0	0	1	0	0	0	0	0	0	0	0	0	0	0	0	0	0	0	0	0	0	0
Commelina communis	2	54	53	0	1	0	0	1	0	0	0	0	0	0	0	0	0	0	0	0	0	0	0	0	0	0	0
Commelina communis	3	59	58	1	0	0	0	1	0	0	0	0	0	0	0	0	0	0	0	0	0	0	0	0	0	0	0
Commelina communis	4	67	67	0	0	0	0	0	0	0	0	0	0	0	0	0	0	0	0	0	0	0	0	0	0	0	0
Commelina communis	5	59	58	1	0	0	0	1	0	0	0	0	0	0	0	0	0	0	0	0	0	0	0	0	0	0	0
Commelina communis	6	65	65	0	0	0	0	0	0	0	0	0	0	0	0	0	0	0	0	0	0	0	0	0	0	0	0
Commelina communis	7	77	76	1	0	0	0	1	0	0	0	0	0	0	0	0	0	0	0	0	0	0	0	0	0	0	0
Commelina communis	8	58	58	0	0	0	0	0	0	0	0	0	0	0	0	0	0	0	0	0	0	0	0	0	0	0	0
Commelina communis	9	55	54	1	0	0	0	1	0	0	0	0	0	0	0	0	0	0	0	0	0	0	0	0	0	0	0
Commelina communis	10	66	66	0	0	0	0	0	0	0	0	0	0	0	0	0	0	0	0	0	0	0	0	0	0	0	0
Calystegia sepium	1	51	51	0	0	0	0	0	0	0	0	0	0	0	0	0	0	0	0	0	0	0	0	0	0	0	0
Calystegia sepium	2	60	60	0	0	0	0	0	0	0	0	0	0	0	0	0	0	0	0	0	0	0	0	0	0	0	0
Calystegia sepium	3	57	57	0	0	0	0	0	0	0	0	0	0	0	0	0	0	0	0	0	0	0	0	0	0	0	0
Calystegia sepium	4	71	71	0	0	0	0	0	0	0	0	0	0	0	0	0	0	0	0	0	0	0	0	0	0	0	0
Calystegia sepium	5	56	56	0	0	0	0	0	0	0	0	0	0	0	0	0	0	0	0	0	0	0	0	0	0	0	0
Calystegia sepium	6	54	52	2	0	0	0	1	1	0	0	0	0	0	0	0	0	0	0	0	0	0	0	0	0	0	0
Calystegia sepium	7	63	63	0	0	0	0	0	0	0	0	0	0	0	0	0	0	0	0	0	0	0	0	0	0	0	0
Calystegia sepium	8	53	52	1	0	0	0	1	0	0	0	0	0	0	0	0	0	0	0	0	0	0	0	0	0	0	0
Calystegia sepium	9	57	57	0	0	0	0	0	0	0	0	0	0	0	0	0	0	0	0	0	0	0	0	0	0	0	0
Calystegia sepium	10	63	63	0	0	0	0	0	0	0	0	0	0	0	0	0	0	0	0	0	0	0	0	0	0	0	0
Ipomoea aquatica	1	55	48	7	0	0	0	1	3	1	1	2	1	4	1	1	1	1	0	0	0	0	0	0	0	0	0
Ipomoea aquatica	2	87	81	6	0	0	0	1	2	1	1	1	1	0	0	0	0	0	0	0	0	0	0	0	0	0	0
Ipomoea aquatica	3	73	69	4	0	0	0	0	0	0	0	0	0	0	0	0	0	0	0	0	0	0	0	0	0	0	0
Ipomoea aquatica	4	62	57	5	0	0	0	1	1	1	1	1	0	0	0	0	0	0	0	0	0	0	0	0	0	0	0
Ipomoea aquatica	5	60	56	4	0	0	0	2	1	1	2	0	0	0	0	0	0	0	0	0	0	0	0	0	0	0	0
Ipomoea aquatica	6	54	49	5	0	0	0	1	1	1	1	1	0	0	0	0	0	0	0	0	0	0	0	0	0	0	0
Ipomoea aquatica	7	84	83	1	0	0	0	1	0	0	0	0	0	0	0	0	0	0	0	0	0	0	0	0	0	0	0
Ipomoea aquatica	8	59	53	6	0	0	0	1	1	1	1	1	1	0	0	0	0	0	0	0	0	0	0	0	0	0	0
Ipomoea aquatica	9	78	78	0	0	0	0	0	0	0	0	0	0	0	0	0	0	0	0	0	0	0	0	0	0	0	0
Ipomoea aquatica	10	70	62	8	0	0	0	1	3	1	1	1	1	1	1	0	0	0	0	0	0	0	0	0	0	0	0
Ipomoea nil	1	62	60	2	0	0	0	1	1	0	0	0	0	0	0	0	0	0	0	0	0	0	0	0	0	0	0
Ipomoea nil	2	59	59	0	0	0	0	0	0	0	0	0	0	0	0	0	0	0	0	0	0	0	0	0	0	0	0
Ipomoea nil	3	61	61	0	0	0	0	0	0	0	0	0	0	0	0	0	0	0	0	0	0	0	0	0	0	0	0
Ipomoea nil	4	63	63	0	0	0	0	0	0	0	0	0	0	0	0	0	0	0	0	0	0	0	0	0	0	0	0
Ipomoea nil	5	59	58	0	0	1	0	1	0	0	0	0	0	0	0	0	0	0	0	0	0	0	0	0	0	0	0
Ipomoea nil	6	56	56	0	0	0	0	0	0	0	0	0	0	0	0	0	0	0	0	0	0	0	0	0	0	0	0
Ipomoea nil	7	50	50	0	0	0	0	0	0	0	0	0	0	0	0	0	0	0	0	0	0	0	0	0	0	0	0
Ipomoea nil	8	51	51	0	0	0	0	0	0	0	0	0	0	0	0	0	0	0	0	0	0	0	0	0	0	0	0
Ipomoea nil	9	59	59	0	0	0	0	0	0	0	0	0	0	0	0	0	0	0	0	0	0	0	0	0	0	0	0
Ipomoea nil	10	57	57	0	0	0	0	0	0	0	0	0	0	0	0	0	0	0	0	0	0	0	0	0	0	0	0
Ipomoea triloba	1	50	50	0	0	0	0	0	0	0	0	0	0	0	0	0	0	0	0	0	0	0	0	0	0	0	0
Ipomoea triloba	2	72	72	0	0	0	0	0	0	0	0	0	0	0	0	0	0	0	0	0	0	0	0	0	0	0	0
Ipomoea triloba	3	52	52	0	0	0	0	0	0	0	0	0	0	0	0	0	0	0	0	0	0	0	0	0	0	0	0
Ipomoea triloba	4	63	62	1	0	0	0	1	0	0	0	0	0	0	0	0	0	0	0	0	0	0	0	0	0	0	0
Ipomoea triloba	5	53	53	0	0	0	0	0	0	0	0	0	0	0	0	0	0	0	0	0	0	0	0	0	0	0	0
Ipomoea triloba	6	58	58	0	0	0	0	0	0	0	0	0	0	0	0	0	0	0	0	0	0	0	0	0	0	0	0
Ipomoea triloba	7	71	71	0	0	0	0	0	0	0	0	0	0	0	0	0	0	0	0	0	0	0	0	0	0	0	0
Ipomoea triloba	8	69	69	0	0	0	0	0	0	0	0	0	0	0	0	0	0	0	0	0	0	0	0	0	0	0	0
Ipomoea triloba	9	71	71	0	0	0	0	0	0	0	0	0	0	0	0	0	0	0	0	0	0	0	0	0	0	0	0
Ipomoea triloba	10	79	79	0	0	0	0	0	0	0	0	0	0	0	0	0	0	0	0	0	0	0	0	0	0	0	0
Cucumis sativus	1	51	50	0	1	0	0	1	0	0	0	0	0	0	0	0	0	0	0	0	0	0	0	0	0	0	0
Cucumis sativus	2	50	48	2	0	0	0	1	1	0	0	0	0	0	0	0	0	0	0	0	0	0	0	0	0	0	0
Cucumis sativus	3	52	51	1	0	0	0	1	0	0	0	0	0	0	0	0	0	0	0	0	0	0	0	0	0	0	0
Cucumis sativus	4	50	48	2	0	0	0	1	1	0	0	0	0	0	0	0	0	0	0	0	0	0	0	0	0	0	0
Cucumis sativus	5	47	47	0	0	0	0	0	0	0	0	0	0	0	0	0	0	0	0	0	0	0	0	0	0	0	0
Cucumis sativus	6	52	52	0	0	0	0	0	0	0	0	0	0	0	0	0	0	0	0	0	0	0	0	0	0	0	0
Cucumis sativus	7	62	62	0	0	0	0	0	0	0	0	0	0	0	0	0	0	0	0	0	0	0	0	0	0	0	0
Cucumis sativus	8	54	54	0	0	0	0	0	0	0	0	0	0	0	0	0	0	0	0	0	0	0	0	0	0	0	0
Cucumis sativus	9	69	69	0	0	0	0	0	0	0	0	0	0	0	0	0	0	0	0	0	0	0	0	0	0	0	0
Cucumis sativus	10	54	54	0	0	0	0	0	0	0	0	0	0	0	0	0	0	0	0	0	0	0	0	0	0	0	0
Cucurbita moschata	1	53	53	0	0	0	0	0	0	0	0	0	0	0	0	0	0	0	0	0	0	0	0	0	0	0	0
Cucurbita moschata	2	47	47	0	0	0	0	0	0	0	0	0	0	0	0	0	0	0	0	0	0	0	0	0	0	0	0
Cucurbita moschata	3	54	54	0	0	0	0	0	0	0	0	0	0	0	0	0	0	0	0	0	0	0	0	0	0	0	0
Cucurbita moschata	4	57	57	0	0	0	0	0	0	0	0	0	0	0	0	0	0	0	0	0	0	0	0	0	0	0	0
Cucurbita moschata	5	52	52	0	0	0	0	0	0	0	0	0	0	0	0	0	0	0	0	0	0	0	0	0	0	0	0
Cucurbita moschata	6	61	61	0	0	0	0	0	0	0	0	0	0	0	0	0	0	0	0	0	0	0	0	0	0	0	0
Cucurbita moschata	7	51	51	0	0	0	0	0	0	0	0	0	0	0	0	0	0	0	0	0	0	0	0	0	0	0	0
Cucurbita moschata	8	60	60	0	0	0	0	0	0	0	0	0	0	0	0	0	0	0	0	0	0	0	0	0	0	0	0
Cucurbita moschata	9	59	59	0	0	0	0	0	0	0	0	0	0	0	0	0	0	0	0	0	0	0	0	0	0	0	0
Cucurbita moschata	10	60	60	0	0	0	0	0	0	0	0	0	0	0	0	0	0	0	0	0	0	0	0	0	0	0	0
Hypericum japonicum	1	67	40	2	24	1	0	3	4	2	2	2	7	2	2	1	1	1	1	1	1	1	1	1	1	1	1
Hypericum japonicum	2	52	26	11	15	0	0	1	3	1	1	2	1	1	3	2	7	7	2	1	1	2	8	3	2	1	5
Hypericum japonicum	3	55	7	19	29	0	0	1	1	2	1	3	3	3	2	4	1	1	1	3	2	1	1	3	1	2	3
Hypericum japonicum	4	62	41	2	18	1	0	1	1	4	7	9	1	2	1	4	1	6	4	1	2	1	1	1	2	6	4
Hypericum japonicum	5	72	51	15	6	0	0	2	6	4	4	7	3	2	1	1	1	1	1	1	1	1	1	1	1	1	1
Hypericum japonicum	6	73	56	11	6	0	0	2	2	2	2	2	3	2	4	1	1	1	1	1	1	1	1	1	1	1	1
Hypericum japonicum	7	77	54	12	11	0	0	1	1	1	1	1	4	2	2	1	1	2	2	2	3	1	1	1	2	2	2
Hypericum japonicum	8	88	67	11	10	0	0	3	2	2	2	1	1	1	1	1	1	1	1	1	1	1	1	1	1	1	1
Hypericum japonicum	9	72	17	6	48	1	0	2	1	10	1	1	2	2	2	3	4	1	2	3	2	1	3	1	3	4	3
Hypericum japonicum	10	67	36	9	22	0	0	2	2	2	2	1	1	1	1	1	1	1	1	1	1	1	1	1	1	1	1
Lagerstroemia indica	1	67	5	55	7	0	0	5	2	4	8	2	8	5	6	4	1	7	1	1	4	5	8	3	4	6	3
Lagerstroemia indica	2	84	1	66	17	0	0	7	9	7	3	4	2	1	5	6	1	9	5	7	5	7	7	3	9	5	10
Lagerstroemia indica	3	69	4	51	14	0	0	12	6	4	5	9	8	7	2	7	7	5	3	5	7	5	7	11	5	4	7
Lagerstroemia indica	4	69	2	50	17	0	0	6	8	4	4	5	4	5	4	4	2	6	5	4	9	7	4	7	4	5	7
Lagerstroemia indica	5	57	23	18	16	0	0	1	1	2	3	3	3	1	1	1	2	1	1	1	2	1	1	1	2	2	1
Lagerstroemia indica	6	55	16	28	11	0	0	1	3	1	3	1	1	1	1	2	1	1	3	3	2	2	2	1	1	1	1
Lagerstroemia indica	7	52	10	27	15	0	0	5	1	2	5	4	5	2	4	6	3	6	2	7	8	7	4	6	1	5	4
Lagerstroemia indica	8	61	5	45	11	0	0	1	3	5	2	3	5	4	4	7	3	2	5	1	3	3	1	2	4	3	6
Lagerstroemia indica	9	61	26	22	13	0	0	3	1	1	2	1	4	6	1	1	1	1	1	2	1	1	1	1	2	1	1
Lagerstroemia indica	10	50	24	15	11	0	0	1	2	1	1	3	1	1	1	2	1	2	1	2	1	1	1	1	1	2	1
Abelmoschus esculentus	1	63	62	1	0	0	0	1	0	0	0	0	0	0	0	0	0	0	0	0	0	0	0	0	0	0	0
Abelmoschus esculentus	2	75	75	0	0	0	0	0	0	0	0	0	0	0	0	0	0	0	0	0	0	0	0	0	0	0	0
Abelmoschus esculentus	3	70	70	0	0	0	0	0	0	0	0	0	0	0	0	0	0	0	0	0	0	0	0	0	0	0	0
Abelmoschus esculentus	4	77	77	0	0	0	0	0	0	0	0	0	0	0	0	0	0	0	0	0	0	0	0	0	0	0	0
Abelmoschus esculentus	5	71	71	0	0	0	0	0	0	0	0	0	0	0	0	0	0	0	0	0	0	0	0	0	0	0	0
Abelmoschus esculentus	6	79	79	0	0	0	0	0	0	0	0	0	0	0	0	0	0	0	0	0	0	0	0	0	0	0	0
Abelmoschus esculentus	7	58	58	0	0	0	0	0	0	0	0	0	0	0	0	0	0	0	0	0	0	0	0	0	0	0	0
Abelmoschus esculentus	8	61	61	0	0	0	0	0	0	0	0	0	0	0	0	0	0	0	0	0	0	0	0	0	0	0	0
Abelmoschus esculentus	9	76	75	1	0	0	0	1	0	0	0	0	0	0	0	0	0	0	0	0	0	0	0	0	0	0	0
Abelmoschus esculentus	10	68	68	0	0	0	0	0	0	0	0	0	0	0	0	0	0	0	0	0	0	0	0	0	0	0	0
Hibiscus mutabilis	1	57	54	3	0	0	0	1	1	1	0	0	0	0	0	0	0	0	0	0	0	0	0	0	0	0	0
Hibiscus mutabilis	2	68	65	3	0	0	0	1	1	1	0	0	0	0	0	0	0	0	0	0	0	0	0	0	0	0	0
Hibiscus mutabilis	3	81	79	2	0	0	0	1	1	0	0	0	0	0	0	0	0	0	0	0	0	0	0	0	0	0	0
Hibiscus mutabilis	4	75	75	0	0	0	0	0	0	0	0	0	0	0	0	0	0	0	0	0	0	0	0	0	0	0	0
Hibiscus mutabilis	5	64	63	1	0	0	0	1	0	0	0	0	0	0	0	0	0	0	0	0	0	0	0	0	0	0	0
Hibiscus mutabilis	6	64	62	2	0	0	0	1	1	0	0	0	0	0	0	0	0	0	0	0	0	0	0	0	0	0	0
Hibiscus mutabilis	7	62	61	1	0	0	0	1	0	0	0	0	0	0	0	0	0	0	0	0	0	0	0	0	0	0	0
Hibiscus mutabilis	8	58	57	1	0	0	0	1	0	0	0	0	0	0	0	0	0	0	0	0	0	0	0	0	0	0	0
Hibiscus mutabilis	9	62	54	8	0	0	0	1	1	1	1	1	1	1	1	0	0	0	0	0	0	0	0	0	0	0	0
Hibiscus mutabilis	10	77	75	2	0	0	0	1	1	0	0	0	0	0	0	0	0	0	0	0	0	0	0	0	0	0	0
Hibiscus syriacus	1	61	61	0	0	0	0	0	0	0	0	0	0	0	0	0	0	0	0	0	0	0	0	0	0	0	0
Hibiscus syriacus	2	67	51	8	8	0	0	1	1	1	1	1	1	1	1	1	1	3	3	2	1	1	1	0	0	0	0
Hibiscus syriacus	3	68	51	6	11	0	0	1	1	1	1	1	1	1	1	1	1	1	1	1	1	1	1	2	0	0	0
Hibiscus syriacus	4	97	79	12	6	0	0	1	1	1	1	1	1	1	1	1	1	1	1	1	1	1	1	3	2	0	0
Hibiscus syriacus	5	74	72	1	1	0	0	1	1	0	0	0	0	0	0	0	0	0	0	0	0	0	0	0	0	0	0
Hibiscus syriacus	6	88	79	7	2	0	0	1	1	1	1	1	1	1	1	1	0	0	0	0	0	0	0	0	0	0	0
Hibiscus syriacus	7	84	81	3	0	0	0	1	1	1	0	0	0	0	0	0	0	0	0	0	0	0	0	0	0	0	0
Hibiscus syriacus	8	58	58	0	0	0	0	0	0	0	0	0	0	0	0	0	0	0	0	0	0	0	0	0	0	0	0
Hibiscus syriacus	9	68	64	2	2	0	0	1	1	1	1	0	0	0	0	0	0	0	0	0	0	0	0	0	0	0	0
Hibiscus syriacus	10	73	70	1	2	0	0	1	1	1	0	0	0	0	0	0	0	0	0	0	0	0	0	0	0	0	0
Nuphar pumila	1	63	63	0	0	0	0	0	0	0	0	0	0	0	0	0	0	0	0	0	0	0	0	0	0	0	0
Nuphar pumila	2	78	77	1	0	0	0	1	0	0	0	0	0	0	0	0	0	0	0	0	0	0	0	0	0	0	0
Nuphar pumila	3	55	53	2	0	0	0	1	1	0	0	0	0	0	0	0	0	0	0	0	0	0	0	0	0	0	0
Nuphar pumila	4	51	51	0	0	0	0	0	0	0	0	0	0	0	0	0	0	0	0	0	0	0	0	0	0	0	0
Nuphar pumila	5	50	50	0	0	0	0	0	0	0	0	0	0	0	0	0	0	0	0	0	0	0	0	0	0	0	0
Nuphar pumila	6	63	63	0	0	0	0	0	0	0	0	0	0	0	0	0	0	0	0	0	0	0	0	0	0	0	0
Nuphar pumila	7	53	52	1	0	0	0	1	0	0	0	0	0	0	0	0	0	0	0	0	0	0	0	0	0	0	0
Nuphar pumila	8	63	63	0	0	0	0	0	0	0	0	0	0	0	0	0	0	0	0	0	0	0	0	0	0	0	0
Nuphar pumila	9	67	67	0	0	0	0	0	0	0	0	0	0	0	0	0	0	0	0	0	0	0	0	0	0	0	0
Nuphar pumila	10	81	81	0	0	0	0	0	0	0	0	0	0	0	0	0	0	0	0	0	0	0	0	0	0	0	0
Ligustrum lucidum	1	56	5	51	0	0	0	1	1	1	1	2	7	4	4	3	2	4	3	4	3	4	4	1	2	2	3
Ligustrum lucidum	2	58	16	35	7	0	0	1	2	2	2	2	1	2	4	4	5	1	6	4	2	2	2	6	2	1	4
Ligustrum lucidum	3	65	11	53	1	0	0	1	1	3	4	2	3	3	1	3	2	1	2	3	2	2	2	1	3	3	4
Ligustrum lucidum	4	64	10	54	0	0	0	1	2	4	3	8	2	1	2	2	3	3	3	4	2	1	2	2	2	2	2
Ligustrum lucidum	5	66	40	26	0	0	0	1	1	1	1	1	1	1	1	1	1	1	1	1	1	1	1	1	1	1	2
Ligustrum lucidum	6	70	35	35	0	0	0	1	1	1	1	1	1	1	1	1	1	1	1	1	1	1	1	1	1	2	2
Ligustrum lucidum	7	62	12	47	3	0	0	1	9	1	2	2	2	3	6	1	2	1	5	1	1	1	1	1	1	2	2
Ligustrum lucidum	8	76	28	48	0	0	0	1	2	3	2	4	1	1	1	1	2	1	1	1	1	3	1	2	3	1	2
Ligustrum lucidum	9	75	17	58	0	0	0	2	2	2	1	4	1	5	3	2	2	1	2	1	2	1	1	1	2	3	3
Ligustrum lucidum	10	82	3	78	1	0	0	4	3	2	8	2	1	5	3	3	2	2	1	2	4	1	4	4	5	3	1
Ludwigia hyssopifolia	1	58	57	0	1	0	0	1	0	0	0	0	0	0	0	0	0	0	0	0	0	0	0	0	0	0	0
Ludwigia hyssopifolia	2	52	51	0	0	1	0	2	0	0	0	0	0	0	0	0	0	0	0	0	0	0	0	0	0	0	0
Ludwigia hyssopifolia	3	66	64	1	1	0	0	1	2	0	0	0	0	0	0	0	0	0	0	0	0	0	0	0	0	0	0
Ludwigia hyssopifolia	4	68	65	0	3	0	0	2	2	3	0	0	0	0	0	0	0	0	0	0	0	0	0	0	0	0	0
Ludwigia hyssopifolia	5	57	57	0	0	0	0	0	0	0	0	0	0	0	0	0	0	0	0	0	0	0	0	0	0	0	0
Ludwigia hyssopifolia	6	78	78	0	0	0	0	0	0	0	0	0	0	0	0	0	0	0	0	0	0	0	0	0	0	0	0
Ludwigia hyssopifolia	7	71	71	0	0	0	0	0	0	0	0	0	0	0	0	0	0	0	0	0	0	0	0	0	0	0	0
Ludwigia hyssopifolia	8	63	63	0	0	0	0	0	0	0	0	0	0	0	0	0	0	0	0	0	0	0	0	0	0	0	0
Ludwigia hyssopifolia	9	68	61	0	0	6	1	1	1	1	1	1	1	0	0	0	0	0	0	0	0	0	0	0	0	0	0
Ludwigia hyssopifolia	10	52	52	0	0	0	0	0	0	0	0	0	0	0	0	0	0	0	0	0	0	0	0	0	0	0	0
Persicaria jucunda	1	54	54	0	0	0	0	0	0	0	0	0	0	0	0	0	0	0	0	0	0	0	0	0	0	0	0
Persicaria jucunda	2	73	67	3	3	0	0	2	1	1	1	1	1	0	0	0	0	0	0	0	0	0	0	0	0	0	0
Persicaria jucunda	3	70	63	2	0	5	0	1	1	1	2	1	1	1	0	0	0	0	0	0	0	0	0	0	0	0	0
Persicaria jucunda	4	88	85	3	0	0	0	1	1	1	0	0	0	0	0	0	0	0	0	0	0	0	0	0	0	0	0
Persicaria jucunda	5	63	62	0	1	0	0	1	0	0	0	0	0	0	0	0	0	0	0	0	0	0	0	0	0	0	0
Persicaria jucunda	6	68	64	4	0	0	0	1	1	1	2	0	0	0	0	0	0	0	0	0	0	0	0	0	0	0	0
Persicaria jucunda	7	110	98	11	1	0	0	3	1	1	1	2	1	2	2	2	2	1	0	0	0	0	0	0	0	0	0
Persicaria jucunda	8	50	50	0	0	0	0	0	0	0	0	0	0	0	0	0	0	0	0	0	0	0	0	0	0	0	0
Persicaria jucunda	9	76	67	9	0	0	0	1	1	1	1	1	2	1	3	2	0	0	0	0	0	0	0	0	0	0	0
Persicaria jucunda	10	78	73	5	0	0	0	1	1	1	1	1	0	0	0	0	0	0	0	0	0	0	0	0	0	0	0
Persicaria hastatosagittata	1	68	67	1	0	0	0	1	0	0	0	0	0	0	0	0	0	0	0	0	0	0	0	0	0	0	0
Persicaria hastatosagittata	2	74	72	2	0	0	0	1	1	0	0	0	0	0	0	0	0	0	0	0	0	0	0	0	0	0	0
Persicaria hastatosagittata	3	54	53	1	0	0	0	0	0	0	0	0	0	0	0	0	0	0	0	0	0	0	0	0	0	0	0
Persicaria hastatosagittata	4	57	57	0	0	0	0	0	0	0	0	0	0	0	0	0	0	0	0	0	0	0	0	0	0	0	0
Persicaria hastatosagittata	5	67	64	3	0	0	0	1	1	1	0	0	0	0	0	0	0	0	0	0	0	0	0	0	0	0	0
Persicaria hastatosagittata	6	57	57	0	0	0	0	0	0	0	0	0	0	0	0	0	0	0	0	0	0	0	0	0	0	0	0
Persicaria hastatosagittata	7	71	71	0	0	0	0	0	0	0	0	0	0	0	0	0	0	0	0	0	0	0	0	0	0	0	0
Persicaria hastatosagittata	8	53	52	1	0	0	0	1	0	0	0	0	0	0	0	0	0	0	0	0	0	0	0	0	0	0	0
Persicaria hastatosagittata	9	65	65	0	0	0	0	0	0	0	0	0	0	0	0	0	0	0	0	0	0	0	0	0	0	0	0
Persicaria hastatosagittata	10	56	55	1	0	0	0	1	0	0	0	0	0	0	0	0	0	0	0	0	0	0	0	0	0	0	0
Pontederia crassipes	1	62	62	0	0	0	0	0	0	0	0	0	0	0	0	0	0	0	0	0	0	0	0	0	0	0	0
Pontederia crassipes	2	62	62	0	0	0	0	0	0	0	0	0	0	0	0	0	0	0	0	0	0	0	0	0	0	0	0
Pontederia crassipes	3	62	62	0	0	0	0	0	0	0	0	0	0	0	0	0	0	0	0	0	0	0	0	0	0	0	0
Pontederia crassipes	4	67	65	0	2	0	0	1	1	0	0	0	0	0	0	0	0	0	0	0	0	0	0	0	0	0	0
Pontederia crassipes	5	110	110	0	0	0	0	0	0	0	0	0	0	0	0	0	0	0	0	0	0	0	0	0	0	0	0
Pontederia crassipes	6	69	68	1	0	0	0	1	0	0	0	0	0	0	0	0	0	0	0	0	0	0	0	0	0	0	0
Pontederia crassipes	7	63	63	0	0	0	0	0	0	0	0	0	0	0	0	0	0	0	0	0	0	0	0	0	0	0	0
Pontederia crassipes	8	70	70	0	0	0	0	0	0	0	0	0	0	0	0	0	0	0	0	0	0	0	0	0	0	0	0
Pontederia crassipes	9	55	55	0	0	0	0	0	0	0	0	0	0	0	0	0	0	0	0	0	0	0	0	0	0	0	0
Pontederia crassipes	10	53	53	0	0	0	0	0	0	0	0	0	0	0	0	0	0	0	0	0	0	0	0	0	0	0	0
Pontederia vaginalis	1	68	67	1	0	0	0	1	0	0	0	0	0	0	0	0	0	0	0	0	0	0	0	0	0	0	0
Pontederia vaginalis	2	54	53	0	1	0	0	1	0	0	0	0	0	0	0	0	0	0	0	0	0	0	0	0	0	0	0
Pontederia vaginalis	3	54	50	4	0	0	0	1	1	1	1	0	0	0	0	0	0	0	0	0	0	0	0	0	0	0	0
Pontederia vaginalis	4	55	50	3	2	0	0	2	1	1	2	1	0	0	0	0	0	0	0	0	0	0	0	0	0	0	0
Pontederia vaginalis	5	63	63	0	0	0	0	0	0	0	0	0	0	0	0	0	0	0	0	0	0	0	0	0	0	0	0
Pontederia vaginalis	6	55	55	0	0	0	0	0	0	0	0	0	0	0	0	0	0	0	0	0	0	0	0	0	0	0	0
Pontederia vaginalis	7	79	78	1	0	0	0	1	0	0	0	0	0	0	0	0	0	0	0	0	0	0	0	0	0	0	0
Pontederia vaginalis	8	63	50	10	3	0	0	1	1	4	1	1	3	1	1	1	1	1	1	1	0	0	0	0	0	0	0
Pontederia vaginalis	9	54	51	2	1	0	0	1	2	1	0	0	0	0	0	0	0	0	0	0	0	0	0	0	0	0	0
Pontederia vaginalis	10	54	51	1	2		0	1	2	1	0	0	0	0	0	0	0	0	0	0	0	0	0	0	0	0	0
Portulaca oleracea	1	58	50	1	7	0	0	1	1	1	1	1	2	1	1	0	0	0	0	0	0	0	0	0	0	0	0
Portulaca oleracea	2	61	61	0	0	0	0	0	0	0	0	0	0	0	0	0	0	0	0	0	0	0	0	0	0	0	0
Portulaca oleracea	3	63	63	0	0	0	0	0	0	0	0	0	0	0	0	0	0	0	0	0	0	0	0	0	0	0	0
Portulaca oleracea	4	62	61	0	1	0	0	1	0	0	0	0	0	0	0	0	0	0	0	0	0	0	0	0	0	0	0
Portulaca oleracea	5	53	53	0	0	0	0	0	0	0	0	0	0	0	0	0	0	0	0	0	0	0	0	0	0	0	0
Portulaca oleracea	6	63	62	1	0	0	0	1	0	0	0	0	0	0	0	0	0	0	0	0	0	0	0	0	0	0	0
Portulaca oleracea	7	59	56	0	3	0	0	1	1	1	0	0	0	0	0	0	0	0	0	0	0	0	0	0	0	0	0
Portulaca oleracea	8	65	65	0	0	0	0	0	0	0	0	0	0	0	0	0	0	0	0	0	0	0	0	0	0	0	0
Portulaca oleracea	9	61	61	0	0	0	0	0	0	0	0	0	0	0	0	0	0	0	0	0	0	0	0	0	0	0	0
Portulaca oleracea	10	59	57	0	2	0	0	1	1	0	0	0	0	0	0	0	0	0	0	0	0	0	0	0	0	0	0
Ranunculus sieboldii	1	64	61	0	0	2	1	1	1	1	0	0	0	0	0	0	0	0	0	0	0	0	0	0	0	0	0
Ranunculus sieboldii	2	61	53	6	1	0	1	1	1	1	1	1	1	0	0	0	0	0	0	0	0	0	0	0	0	0	0
Ranunculus sieboldii	3	88	79	6	2	1	0	1	1	1	1	1	1	1	2	1	0	0	0	0	0	0	0	0	0	0	0
Ranunculus sieboldii	4	60	57	1	1	1	0	1	1	1	0	0	0	0	0	0	0	0	0	0	0	0	0	0	0	0	0
Ranunculus sieboldii	5	62	62	0	0	0	0	0	0	0	0	0	0	0	0	0	0	0	0	0	0	0	0	0	0	0	0
Ranunculus sieboldii	6	54	54	0	0	0	0	0	0	0	0	0	0	0	0	0	0	0	0	0	0	0	0	0	0	0	0
Ranunculus sieboldii	7	71	67	2	2	0	0	1	2	1	0	0	0	0	0	0	0	0	0	0	0	0	0	0	0	0	0
Ranunculus sieboldii	8	65	63	0	1	1	0	1	1	0	0	0	0	0	0	0	0	0	0	0	0	0	0	0	0	0	0
Ranunculus sieboldii	9	64	60	0	2	1	1	1	1	1	1	0	0	0	0	0	0	0	0	0	0	0	0	0	0	0	0
Ranunculus sieboldii	10	77	74	2	0	0	1	1	1	1	0	0	0	0	0	0	0	0	0	0	0	0	0	0	0	0	0
Capsicum annuum	1	51	26	17	8	0	0	2	2	2	1	2	1	1	1	7	1	1	1	2	2	1	1	1	2	2	1
	2	58	33	12	13	0	0	2	2	2	2	2	4	1	1	1	1	1	1	1	1	1	1	1	1	1	1
	3	65	44	13	8	0	0	4	4	2	1	1	1	1	1	1	1	1	1	1	1	1	1	1	1	1	1
	4	60	30	21	9	0	0	1	6	4	1	1	1	1	4	1	1	8	1	6	4	1	3	2	1	2	6
	5	59	32	17	10	0	0	6	4	2	1	2	2	3	1	1	2	1	1	1	8	1	1	2	1	2	6
	6	61	40	20	1	0	0	2	1	1	1	1	1	1	1	1	1	1	1	1	1	1	1	1	1	1	1
	7	60	28	20	12	0	0	3	2	2	2	2	1	1	1	1	1	1	1	1	1	1	1	1	1	1	1
	8	52	23	15	14	0	0	2	2	1	5	2	1	2	2	1	1	3	4	1	5	8	1	1	1	1	1
	9	54	37	12	5	0	0	3	2	1	1	1	1	1	1	1	1	1	1	1	1	1	1	1	1	1	1
	10	52	32	14	6	0	0	3	3	5	2	2	1	1	1	1	1	1	1	1	1	1	1	1	1	1	1
Sambucus javanica	1	50	38	7	5	0	0	4	2	1	1	2	1	2	1	1	3	1	1	0	0	0	0	0	0	0	0
	2	53	19	32	2	0	0	1	1	4	5	1	6	1	1	2	3	5	1	1	2	1	4	2	2	3	6
	3	53	13	40	0	0	0	2	1	1	2	3	1	4	3	2	1	2	2	1	3	4	4	2	1	2	4
	4	54	39	14	1	0	0	1	1	1	1	2	15	16	21	18	2	2	1	2	4	3	0	0	0	0	0
	5	57	44	12	1	0	0	1	2	3	2	1	1	1	1	1	1	4	1	1	0	0	0	0	0	0	0
	6	68	40	26	2	0	0	1	1	1	2	2	3	4	1	1	1	2	1	2	3	1	1	2	1	1	2
	7	76	54	21	1	0	0	1	1	1	2	2	1	1	1	1	2	1	2	1	1	1	2	2	1	2	2
	8	59	46	13	0	0	0	1	2	1	2	2	3	5	1	3	2	3	2	4	1	2	0	0	0	0	0
	9	63	42	20	1	0	0	1	4	2	1	2	2	1	3	1	5	3	1	1	1	1	5	4	1	1	3
	10	66	46	19	1	0	0	2	2	1	3	1	1	2	1	2	1	1	1	1	1	1	1	2	2	1	2

## Sheet: Table S3
Table S3. Seed set in diiferent pollination treatments in Sagittaria trifolia.
	S. pot-0h-CP		S. pot-0.5h-CP		S. pot-1h-CP		S. pot-1.5h-CP		S. pot-2h-CP		Half CP-S. pot
No.	Well-developed seeds	Aborted and partially developed seeds	Well-developed seeds	Aborted and partially developed seeds	Well-developed seeds	Aborted and partially developed seeds	Well-developed seeds	Aborted and partially developed seeds	Well-developed seeds	Aborted and partially developed seeds	Well-developed seeds	Aborted and partially developed seeds
1	417	26	330	64	333	100	287	73	265	60	302	61
2	391	49	293	42	344	87	238	58	296	58	266	90
3	365	42	330	20	399	40	232	54	217	77	202	71
4	417	34	305	51	264	68	232	81	275	46	231	40
5	448	20	298	16	424	84	208	33	256	52	242	77
6	391	41	275	23	351	82	257	44	247	53	346	91
7	460	39	249	27	420	48	236	88	424	92	314	105
8	140	28	291	60	364	116	284	75	391	128	333	75
9	389	12	206	35	407	57	396	76	406	108	322	68
10	387	53	326	20	389	64	355	79	332	103	263	95
11	380	46	238	21	253	69	310	74	385	90	278	80
12	355	15	249	34	250	53	305	66	292	108	271	87
13	345	9	229	25	262	67	308	44	363	78	250	90
14	340	7	285	9	402	46	320	54	396	94	296	66
15	282	10	289	12	381	43	102	17	506	116	216	69
16	313	11	254	21	333	85	357	69	537	84	193	34
17	315	12	234	45	390	29	360	63	483	143	236	72
18	306	19	248	33	352	35	302	42	345	148	194	43
19	284	11	216	44	294	74	308	60	480	153	191	44
20	290	15	243	18	290	68	304	75	243	131	164	39
	S. mon-0h-CP		S. mon-0.5h-CP		S. mon-1h-CP		S. mon-1.5h-CP		S. mon-2h-CP		Half CP-S. mon
No.	Well-developed seeds	Aborted and partially developed seeds	Well-developed seeds	Aborted and partially developed seeds	Well-developed seeds	Aborted and partially developed seeds	Well-developed seeds	Aborted and partially developed seeds	Well-developed seeds	Aborted and partially developed seeds	Well-developed seeds	Aborted and partially developed seeds
1	247	122	167	95	216	208	147	194	128	307	235	217
2	232	143	161	92	291	131	163	158	165	244	233	223
3	341	95	220	188	182	222	155	155	183	244	310	151
4	344	124	171	212	196	178	116	227	109	308	309	153
5	243	204	184	190	280	90	109	200	119	254	260	140
6	221	55	146	169	214	146	160	157	142	280	188	171
7	225	183	167	173	149	148	250	348	58	364	172	104
8	268	128	338	179	147	169	170	174	27	262	210	183
9	254	134	258	265	170	154	270	140	47	328	217	185
10	232	151	323	147	176	127	250	126	50	301	192	170
11	252	128	225	253	155	128	241	125	24	245	193	179
12	287	95	310	149	186	103	242	103	65	193	159	109
13	244	133	227	169	225	201	240	108	120	294	174	106
14	205	89	206	149	136	227	278	186	131	308	138	137
15	307	38	172	117	328	212	235	190	90	341	120	141
16	292	117	270	189	262	300	184	194	40	236	142	120
17	278	99	197	82	305	221	211	361	28	224	230	125
18	242	51	201	200	307	262	258	122	66	228	287	103
19	355	107	286	88	299	189	177	350	47	249	212	135
20	265	107	228	129	194	214	243	294	34	192	238	120
	C. rad-0h-CP		C. rad-0.5h-CP		C. rad-1h-CP		C. rad-1.5h-CP		C. rad-2h-CP		Half CP-C. rad
No.	Well-developed seeds	Aborted and partially developed seeds	Well-developed seeds	Aborted and partially developed seeds	Well-developed seeds	Aborted and partially developed seeds	Well-developed seeds	Aborted and partially developed seeds	Well-developed seeds	Aborted and partially developed seeds	Well-developed seeds	Aborted and partially developed seeds
1	197	35	260	45	193	6	215	43	252	4	599	72
2	157	19	317	12	174	9	209	5	299	12	538	118
3	214	20	289	15	212	37	192	23	458	15	349	49
4	287	29	210	25	358	15	201	13	483	18	243	34
5	295	38	378	40	424	24	375	20	410	25	195	20
6	393	35	356	44	347	9	375	12	469	12	389	42
7	367	65	357	53	369	7	373	58	456	35	365	62
8	386	97	348	43	409	77	459	24	347	47	316	22
9	433	43	358	35	435	33	428	44	331	33	297	31
10	435	29	505	26	366	84	426	41	505	25	179	15
11	312	14	507	8	296	52	404	45	288	22	258	14
12	289	9	486	16	327	41	515	36	280	10	408	74
13	399	41	448	24	356	23	325	53	261	27	367	44
14	398	22	457	12	291	18	410	20	241	37	363	53
15	287	19	444	21	232	16	219	18	226	10	407	23
16	316	22	466	27	309	5	303	28	259	16	358	42
17	612	24	452	35	279	6	314	22	264	5	387	57
18	276	33	471	30	303	16	252	31	444	8	374	70
19	196	18	397	20	314	4	408	95	444	10	319	35
20	286	6	399	27	362	10	479	35	395	9	430	73
	L. ind-0h-CP		L. ind-0.5h-CP		L. ind-1h-CP		L. ind-1.5h-CP		L. ind-2h-CP		Half CP-L. ind
No.	Well-developed seeds	Aborted and partially developed seeds	Well-developed seeds	Aborted and partially developed seeds	Well-developed seeds	Aborted and partially developed seeds	Well-developed seeds	Aborted and partially developed seeds	Well-developed seeds	Aborted and partially developed seeds	Well-developed seeds	Aborted and partially developed seeds
1	460	26	224	24	291	85	316	41	233	19	473	28
2	452	26	200	17	162	53	348	14	185	18	430	21
3	341	28	471	51	292	61	287	62	370	52	396	42
4	345	37	317	12	318	29	297	44	205	33	416	55
5	439	50	667	46	252	57	318	37	447	23	229	38
6	320	10	490	42	217	48	409	123	421	8	387	31
7	352	13	669	55	188	28	396	100	229	28	396	48
8	430	16	602	48	175	24	390	118	325	15	331	40
9	323	30	409	23	262	72	398	97	370	70	315	41
10	472	51	374	16	252	66	255	10	250	13	319	33
11	482	43	260	12	183	36	228	16	368	63	345	68
12	401	55	219	13	252	79	343	11	368	26	354	40
13	250	26	406	24	221	68	324	13	344	25	276	37
14	473	39	422	36	240	40	331	14	290	29	264	35
15	414	32	381	22	294	39	226	69	413	28	286	36
16	320	27	359	23	396	55	417	60	403	20	552	116
17	318	68	302	22	448	42	399	71	330	31	483	122
18	326	63	376	46	315	39	297	104	366	16	593	77
19	477	96	296	40	280	38	418	17	310	12	472	101
20	488	48	282	17	329	65	328	15	340	13	521	72
	Pure CP		Half CP-unpollination
No.	Well-developed seeds	Aborted and partially developed seeds	Well-developed seeds	Aborted and partially developed seeds
1	418	18	292	44
2	405	25	345	18
3	399	25	212	16
4	250	35	204	49
5	312	43	328	19
6	318	38	323	58
7	327	36	259	27
8	515	57	370	24
9	436	53	306	20
10	346	42	377	9
11	382	21	255	55
12	357	15	320	24
13	351	14	243	43
14	329	15	279	57
15	342	31	253	0
16	310	45	238	3
17	451	17	322	84
18	378	16	294	114
19	367	31	334	75
20	312	30	193	50
